# Supplementary material for: Integrative modeling of membrane-associated protein assemblies
Source: Nat Commun. 2020 Dec 4;11:6210. doi: 10.1038/s41467-020-20076-5 (PMC7718903; doi:10.1038/s41467-020-20076-5)
Supplement: Supplementary file 4 — Source Data [file 41467_2020_20076_MOESM4_ESM.xlsx]

## Sheet: Fig.3
	Membrane		T1	T5	T10	T20	T50	T100		Blind		T1	T5	T10	T20	T50	T100
	Bound	2bs2	0	0	0	0	0	0		Bound	2bs2	0	0	0	0	0	0
	Bound	2vpz	0	0	0	0	0	1		Bound	2vpz	0	0	0	0	0	0
	Bound	4huq	1	1	1	1	1	1		Bound	4huq	0	0	1	1	1	1
	0.673	3x29	0	1	3	4	6	6		0.673	3x29	0	1	2	3	3	3
	0.716	2r6g-peri	0	1	1	1	1	1		0.716	2r6g-peri	0	0	0	0	0	0
	1.363	2r6g-cyto	0	1	1	1	1	1		1.363	2r6g-cyto	0	0	0	0	0	0
	2.588	2hi7	1	1	1	1	1	1		2.588	2hi7	0	0	0	0	0	0
	0.361	2hdi	0	0	0	2	2	2		0.361	2hdi	0	0	0	0	0	0
	0.867	2gsk	0	1	1	1	1	1		0.867	2gsk	0	0	0	0	1	2
	1.065	3csl	1	1	1	1	1	1		1.065	3csl	0	0	0	0	0	0
	1.182	5d0o	0	0	0	1	1	1		1.182	5d0o	0	0	0	0	0	0
	3.422	3v8x	0	0	0	0	0	0		3.422	3v8x	0	0	0	0	0	0
	0.638	1k4c	0	1	3	3	6	9		0.638	1k4c	0	0	0	0	0	0
	0.982	3wxw	1	1	3	4	5	5		0.982	3wxw	0	0	0	0	0	0
	1.26	3p0g	1	3	5	10	21	21		1.26	3p0g	0	0	0	0	0	0
	1.475	5fxb	0	2	2	2	3	3		1.475	5fxb	0	0	0	0	0	0
	2.335	4m48	0	0	0	0	1	6		2.335	4m48	0	0	0	0	0	0
	3	1ots	0	0	0	0	1	1		3	1ots	0	0	0	0	0	0

## Sheet: Fig.4
	Membrane		T1	T5	T10	T20	T50	T100		Average		T1	T5	T10	T20	T50	T100
	Bound	2bs2	0	0	0	0	0	0		Bound	2bs2	0	0	0	0	0	0
	Bound	2vpz	0	0	0	0	0	1		Bound	2vpz	0	1	1	1	1	1
	Bound	4huq	1	1	1	1	1	1		Bound	4huq	0	2	3	3	3	3
	0.673	3x29	0	1	3	4	6	6		0.673	3x29	0	1	2	2	5	7
	0.716	2r6g-peri	0	1	1	1	1	1		0.716	2r6g-peri	0	0	0	0	0	0
	1.363	2r6g-cyto	0	1	1	1	1	1		1.363	2r6g-cyto	0	0	0	0	0	0
	2.588	2hi7	1	1	1	1	1	1		2.588	2hi7	0	1	1	1	1	3
	0.361	2hdi	0	0	0	2	2	2		0.361	2hdi	1	2	2	2	2	2
	0.867	2gsk	0	1	1	1	1	1		0.867	2gsk	0	0	1	2	2	2
	1.065	3csl	1	1	1	1	1	1		1.065	3csl	0	0	0	0	0	0
	1.182	5d0o	0	0	0	1	1	1		1.182	5d0o	0	0	0	0	0	0
	3.422	3v8x	0	0	0	0	0	0		3.422	3v8x	0	0	0	0	0	0
	0.638	1k4c	0	1	3	3	6	9		0.638	1k4c	0	0	0	0	3	12
	0.982	3wxw	1	1	3	4	5	5		0.982	3wxw	1	2	2	2	5	5
	1.26	3p0g	1	3	5	10	21	21		1.26	3p0g	1	3	7	13	23	23
	1.475	5fxb	0	2	2	2	3	3		1.475	5fxb	0	1	1	2	3	3
	2.335	4m48	0	0	0	0	1	6		2.335	4m48	0	0	0	0	0	3
	3	1ots	0	0	0	0	1	1		3	1ots	0	0	0	0	0	1
	Filtered		T1	T5	T10	T20	T50	T100		Minimum		T1	T5	T10	T20	T50	T100
	Bound	2bs2	0	0	0	0	0	0		Bound	2bs2	0	0	0	0	0	0
	Bound	2vpz	0	0	0	0	0	0		Bound	2vpz	0	0	0	0	0	0
	Bound	4huq	1	1	1	1	2	2		Bound	4huq	1	3	4	4	4	4
	0.673	3x29	0	2	3	3	5	6		0.673	3x29	0	1	3	4	5	5
	0.716	2r6g-peri	0	0	0	0	0	0		0.716	2r6g-peri	0	0	0	0	0	0
	1.363	2r6g-cyto	0	0	1	1	1	1		1.363	2r6g-cyto	0	0	0	0	0	0
	2.588	2hi7	0	0	1	1	1	1		2.588	2hi7	0	0	0	0	0	0
	0.361	2hdi	0	1	1	1	1	1		0.361	2hdi	0	2	2	2	2	2
	0.867	2gsk	0	1	1	1	2	2		0.867	2gsk	0	0	0	0	1	3
	1.065	3csl	0	0	0	0	0	0		1.065	3csl	0	0	0	0	0	0
	1.182	5d0o	0	0	0	0	1	1		1.182	5d0o	0	0	0	0	0	0
	3.422	3v8x	0	0	0	0	0	0		3.422	3v8x	0	0	0	0	0	0
	0.638	1k4c	0	0	0	1	7	12		0.638	1k4c	0	0	0	1	7	14
	0.982	3wxw	0	2	3	3	4	6		0.982	3wxw	0	2	2	2	8	9
	1.26	3p0g	0	2	4	7	13	18		1.26	3p0g	0	0	3	12	19	19
	1.475	5fxb	0	1	2	2	2	2		1.475	5fxb	0	1	1	3	3	4
	2.335	4m48	0	0	0	0	0	0		2.335	4m48	0	0	0	0	0	0
	3	1ots	0	0	0	0	0	0		3	1ots	0	0	0	0	0	0

## Sheet: Fig.5-A
	2bs2		2vpz		4huq		3x29		2r6g-peri		2r6g-cyto		2hi7		2hdi		2gsk		3csl		5d0o		3v8x		1k4c		3wxw		3p0g		5fxb		4m48		1ots
	Unrefined	Refined	Unrefined	Refined	Unrefined	Refined	Unrefined	Refined	Unrefined	Refined	Unrefined	Refined	Unrefined	Refined	Unrefined	Refined	Unrefined	Refined	Unrefined	Refined	Unrefined	Refined	Unrefined	Refined	Unrefined	Refined	Unrefined	Refined	Unrefined	Refined	Unrefined	Refined	Unrefined	Refined	Unrefined	Refined
	43	0	28	0	78	0	31	0	36	0	43	0	32	0	8	0	20	0	6	0	16	0	80	0	36	0	14	0	17	0	44	0	14	0	35	0
	58	0	61	0	27	0	21	0	39	0	141	0	42	0	11	0	29	0	40	0	28	0	42	0	22	0	44	0	8	0	38	0	38	0	64	0
	81	0	50	0	22	0	24	0	27	0	74	0	16	0	22	0	62	0	34	0	23	0	35	0	48	0	11	0	12	0	30	0	16	0	14	0
	91	0	39	0	70	0	31	0	44	0	24	0	28	0	9	0	22	0	41	0	49	1	30	1	31	0	18	0	53	0	41	0	23	0	63	0
	45	0	45	0	25	0	17	0	25	0	142	0	17	0	16	0	22	0	62	0	14	0	36	0	66	0	22	0	13	0	23	0	38	0	47	0
	25	0	39	0	75	0	20	0	29	0	26	1	26	0	19	0	105	0	29	0	33	0	25	0	15	0	11	0	12	0	24	0	28	0	31	0
	49	0	137	0	14	0	10	0	23	0	11	0	12	0	6	0	32	0	43	1	16	0	10	1	21	0	6	0	26	0	9	0	9	0	108	0
	53	0	25	0	28	0	18	0	26	0	72	0	29	1	19	0	10	0	13	0	17	0	20	0	42	0	8	0	11	0	34	0	5	0	16	0
	43	0	57	0	33	0	14	0	24	0	18	0	16	0	22	0	4	0	69	0	9	0	15	0	27	0	6	0	8	0	10	0	20	0	48	0
	53	0	111	0	11	0	32	0	31	0	43	0	21	0	512	0	10	0	48	0	19	1	29	1	40	0	9	0	9	0	27	0	27	0	25	0
	32	0	50	0	26	0	13	0	30	0	61	0	4	0	12	0	20	0	23	0	26	0	40	0	28	0	49	0	15	0	4	0	17	0	14	0
	58	0	27	0	43	0	18	0	21	0	28	0	19	0	17	0	12	0	40	0	21	0	70	0	21	0	8	0	52	0	17	0	43	0	25	0
	61	0	86	0	19	0	8	0	16	0	91	0	11	0	19	0	23	0	31	0	9	0	14	0	35	0	15	0	7	0	37	0	17	0	25	0
	30	0	6	0	32	0	14	0	17	0	30	0	44	0	10	0	25	0	15	0	25	0	10	0	19	0	12	0	9	0	26	0	6	0	59	0
	44	0	83	0	36	1	28	0	28	0	20	0	26	0	11	0	154	0	65	0	16	0	34	1	11	0	15	0	13	0	20	0	11	0	46	0
	33	0	31	0	16	0	15	0	32	0	62	0	10	0	17	0	12	0	55	0	19	0	49	0	28	0	16	0	28	0	15	0	11	0	72	0
	84	0	48	0	17	0	39	0	11	0	32	0	7	0	6	0	5	0	43	0	29	0	31	0	21	0	8	0	15	0	15	0	16	0	22	0
	14	0	29	0	23	0	9	0	33	0	69	0	14	1	26	0	34	0	21	0	28	0	25	0	21	0	30	0	10	0	37	0	3	0	31	0
	48	0	40	0	24	0	16	0	31	0	19	0	26	0	13	0	35	0	108	0	13	0	14	0	44	0	14	0	9	0	5	0	15	0	29	0
	20	0	26	0	80	0	29	0	21	0	54	0	55	0	20	0	26	0	22	0	16	0	37	0	14	0	32	0	8	0	25	0	27	0	20	2
	31	0	73	0	36	0	4	0	24	0	45	0	36	0	32	0	30	0	21	0	19	0	47	0	9	0	55	0	74	0	31	0	13	0	27	0
	80	0	24	0	27	0	15	0	53	0	46	0	28	0	8	0	11	0	29	0	9	0	75	0	20	0	62	0	19	0	55	0	28	0	32	0
	44	0	48	0	24	0	144	0	34	0	19	0	24	0	33	0	21	0	17	0	32	0	47	0	38	0	13	0	10	0	34	0	9	0	36	0
	40	0	59	0	21	0	17	0	20	0	27	0	13	0	11	0	19	0	25	0	27	0	71	0	36	0	15	0	7	0	12	0	22	0	99	0
	41	0	35	0	40	0	173	0	5	0	21	0	5	0	10	0	49	0	43	0	21	0	24	0	17	0	19	0	36	0	12	0	10	0	39	0
	57	0	35	0	36	0	6	0	40	0	8	0	35	0	26	0	18	0	18	0	24	0	46	0	14	0	9	0	14	0	2	0	24	0	52	0
	114	0	50	0	16	0	71	0	20	0	52	0	7	0	24	0	13	0	22	0	24	0	81	0	35	0	24	0	16	0	4	0	15	0	37	0
	39	0	38	0	23	0	1	0	10	0	93	0	15	0	13	0	32	0	45	0	21	0	18	0	16	0	17	0	8	0	6	0	16	0	16	0
	31	0	104	0	67	0	20	0	34	0	44	0	25	0	15	0	10	0	22	0	38	0	33	0	52	0	44	0	20	0	15	0	5	0	29	0
	34	0	90	0	19	0	19	0	32	0	373	0	35	0	9	0	16	0	27	0	17	0	23	0	18	0	37	0	12	0	43	0	79	0	37	1
	56	0	45	0	78	0	21	0	29	0	56	1	32	0	6	0	17	0	31	0	10	0	21	0	32	0	11	0	7	0	14	0	30	0	36	0
	16	0	72	0	18	0	13	0	52	0	47	1	14	0	11	0	38	0	24	0	11	0	80	0	105	0	31	0	14	0	201	0	14	0	58	0
	94	0	33	0	32	0	15	0	44	0	23	0	21	0	9	0	15	0	28	0	15	0	11	0	28	0	8	0	19	0	8	0	4	0	29	0
	20	0	30	0	25	0	20	0	16	0	5	0	21	0	9	0	8	0	37	0	46	0	19	0	67	0	20	0	23	0	18	0	39	0	28	0
	33	0	17	0	38	0	24	0	25	0	20	0	13	0	22	0	30	0	49	0	4	0	29	0	21	0	6	0	22	0	20	0	28	0	41	0
	26	0	15	0	27	0	10	0	41	0	32	0	10	0	11	0	18	0	20	0	38	1	51	0	39	0	20	0	8	0	51	0	12	0	11	0
	54	0	62	0	29	0	10	0	23	0	11	0	19	0	11	0	17	0	71	0	35	0	37	0	25	0	11	0	18	0	7	0	12	0	29	0
	28	1	54	1	29	0	13	0	19	0	29	0	18	0	35	0	8	0	18	0	18	0	54	0	7	0	11	0	7	0	10	0	27	0	28	0
	24	0	14	0	46	0	11	0	10	0	15	0	10	0	18	0	17	0	11	0	36	0	20	0	25	0	5	0	18	0	5	0	14	0	29	0
	45	0	32	0	28	0	8	0	31	0	79	0	46	0	18	0	7	0	28	0	8	0	18	0	65	0	13	0	19	0	9	0	9	0	29	0
	48	0	11	0	18	0	11	0	28	0	8	0	15	0	8	0	30	1	20	0	23	1	70	0	26	0	32	0	12	0	15	0	62	0	58	1
	24	0	45	0	5	0	33	0	18	0	19	0	25	0	13	0	7	0	88	1	25	0	29	0	29	0	25	0	34	0	11	0	16	0	15	0
	63	0	25	0	2	2	19	0	41	0	11	0	35	0	48	0	12	0	65	0	23	0	41	0	15	0	5	0	4	0	6	0	4	0	97	0
	47	0	23	0	12	0	16	0	71	0	31	0	2	0	12	0	11	0	34	0	15	0	12	0	25	0	27	0	6	0	9	0	38	0	57	0
	89	2	4	2	8	0	8	0	21	0	56	0	132	0	17	0	13	0	18	0	11	0	48	0	25	0	19	0	14	0	7	0	6	0	24	0
	12	0	32	0	31	0	26	0	8	0	95	0	100	0	9	0	33	0	43	0	24	0	34	0	29	0	7	0	61	0	79	0	21	1	65	0
	109	0	31	0	28	0	9	0	33	0	27	0	25	0	14	0	13	0	23	0	12	0	46	0	40	0	30	0	7	0	24	0	5	0	6	0
	12	0	11	0	51	0	45	0	40	0	9	0	22	0	16	0	4	0	28	0	5	0	31	0	27	0	10	0	21	0	14	0	15	0	18	0
	39	0	36	0	7	0	15	0	23	0	5	0	28	0	7	0	7	0	14	0	20	0	16	0	38	0	13	0	1	0	202	0	22	0	29	0
	42	0	29	0	46	0	67	0	10	0	20	0	9	0	6	0	11	0	6	0	16	1	35	0	6	0	11	0	6	0	3	0	38	0	25	0
	73	0	13	0	31	0	6	0	42	0	23	1	2	0	22	0	25	0	43	0	20	0	68	0	20	0	30	0	1	0	4	0	16	0	6	0
	28	0	79	0	20	0	8	0	37	1	114	0	26	0	11	0	10	0	22	0	53	0	15	0	7	0	19	0	1	0	2	0	5	0	31	0
	109	0	59	0	12	0	7	0	33	0	9	0	3	0	5	0	15	0	49	0	20	0	75	0	11	0	7	0	6	0	4	0	40	0	17	0
	73	1	27	1	12	0	13	0	40	0	8	2	18	0	26	0	30	0	2	0	22	0	28	1	7	0	1	0	50	0	14	0	3	0	12	0
	63	0	24	0	57	0	25	0	20	0	22	0	13	0	19	0	6	0	28	0	15	0	49	0	29	0	6	0	10	0	2	0	6	0	141	0
	49	0	11	0	19	0	19	0	28	0	8	0	11	0	3	0	26	0	21	0	28	1	14	1	13	0	14	0	3	0	18	0	11	0	46	0
	34	0	26	0	104	0	10	0	39	0	28	0	8	0	7	0	11	0	20	0	6	0	68	0	4	0	7	0	3	0	42	0	13	0	22	0
	47	0	44	0	8	0	13	0	19	0	48	0	15	0	9	0	20	0	19	0	5	0	12	0	18	0	9	0	10	0	29	0	22	0	31	0
	59	0	14	0	23	0	7	0	21	0	101	0	10	0	101	0	10	0	22	0	17	0	135	0	10	0	16	0	44	0	9	0	17	0	15	0
	70	0	127	0	26	0	15	0	42	0	7	0	5	0	5	0	13	0	51	0	16	0	40	1	13	0	7	0	1	0	16	0	14	0	39	0
	34	0	25	0	27	0	7	0	12	0	9	0	9	0	8	0	15	0	50	0	19	0	44	0	25	0	36	0	7	0	5	0	40	0	54	0
	59	0	60	0	40	0	16	0	16	0	12	0	8	0	5	0	1	0	17	0	42	0	27	0	69	0	16	0	6	0	5	0	15	0	16	0
	26	0	8	0	20	0	9	0	38	0	35	0	2	0	18	0	19	0	12	0	17	0	21	0	18	0	8	0	22	0	5	0	10	0	18	0
	32	0	117	0	14	0	21	0	41	0	67	0	4	0	8	0	7	0	26	0	16	0	22	0	20	0	2	0	15	0	2	0	10	0	95	1
	55	0	68	0	16	0	8	0	27	0	12	0	11	0	6	0	24	1	43	0	24	0	9	0	74	0	5	0	32	0	35	0	23	0	63	0
	21	0	1	0	45	0	20	0	14	0	67	0	12	0	8	0	17	0	30	0	7	0	140	0	13	0	8	0	1	0	24	0	33	0	21	0
	20	0	37	0	27	0	10	1	49	0	15	0	8	0	19	0	7	0	24	0	12	0	38	0	30	0	4	0	16	0	5	1	11	0	18	0
	46	0	60	0	23	0	10	0	31	0	8	0	6	0	9	0	12	0	28	0	14	0	62	1	24	0	6	0	7	0	0	0	9	0	42	0
	28	0	73	0	59	0	8	0	30	0	105	0	28	0	10	0	52	0	44	0	28	0	26	0	3	0	21	0	1	0	2	0	60	0	11	0
	24	0	28	0	23	0	15	0	27	0	12	0	6	0	29	0	18	0	7	0	12	0	908	0	21	0	13	0	0	0	2	0	0	0	70	0
	8	0	59	0	22	0	15	0	7	0	63	0	10	0	4	0	3	0	18	0	20	0	20	0	29	0	5	0	3	0	14	0	2	0	36	0
	20	1	181	1	12	0	11	0	20	0	17	0	9	0	4	0	11	0	14	0	2	0	26	0	8	0	3	0	0	0	4	0	11	0	8	0
	21	0	24	0	25	0	17	0	8	0	28	0	23	0	17	0	8	0	28	0	43	0	19	0	17	0	30	0	2	0	102	0	10	0	29	0
	24	0	142	0	35	1	11	0	34	0	29	0	12	0	15	0	10	0	19	0	9	0	14	0	7	0	17	0	0	0	8	0	12	0	22	0
	54	0	32	0	43	0	8	0	36	0	41	0	20	0	33	0	8	0	15	0	20	0	35	0	99	0	15	0	2	0	3	0	17	0	35	0
	20	0	25	0	35	0	5	0	4	0	32	0	11	0	23	0	1	0	25	0	8	0	100	0	59	0	7	0	12	0	4	0	9	0	48	0
	10	0	35	0	35	0	6	0	18	0	7	0	49	0	19	0	18	0	11	0	3	0	18	0	3	0	16	0	6	0	9	0	11	0	74	0
	21	0	8	0	24	0	9	0	31	0	12	0	10	0	5	0	25	0	17	0	49	0	31	0	31	0	43	0	1	0	18	0	81	0	27	0
	24	0	24	0	25	0	4	0	15	0	30	0	5	0	22	0	7	0	34	0	14	0	15	0	38	0	8	0	12	0	0	0	15	0	72	0
	5	0	2	0	39	0	6	0	32	0	28	0	18	0	19	0	21	0	25	0	13	0	16	0	44	0	38	0	0	0	0	0	6	0	30	0
	9	0	43	0	17	0	13	0	34	0	22	0	9	0	21	0	0	0	23	0	29	0	14	0	7	0	10	0	14	0	11	0	45	0	15	0
	31	0	4	0	8	0	14	0	46	0	74	0	20	0	18	0	10	1	39	0	9	0	16	0	30	0	20	0	3	0	3	0	27	0	32	0
	24	0	36	0	244	0	9	0	57	0	52	0	20	0	55	0	13	0	11	0	679	0	9	0	31	0	7	0	1	0	4	0	61	0	81	0
	30	0	63	0	32	0	28	0	16	0	36	0	10	0	17	0	14	1	21	0	11	0	68	0	14	0	9	0	0	0	2	0	10	0	46	0
	5	0	131	0	6	0	10	0	40	0	29	0	15	0	9	1	25	0	37	0	5	1	33	0	2	0	10	0	1	0	0	0	36	0	18	0
	27	0	21	0	116	0	15	0	25	0	31	0	133	0	22	0	8	0	18	0	31	1	9	0	88	0	12	0	8	0	0	0	23	0	13	0
	42	1	206	1	23	0	15	0	28	0	45	1	11	0	11	0	8	0	30	0	15	0	15	0	215	0	22	0	9	0	3	0	7	0	25	0
	9	0	43	0	53	0	4	0	20	0	20	0	11	0	8	0	5	0	15	0	29	0	12	0	38	0	21	0	4	0	31	0	9	0	15	0
	11	0	17	0	56	0	7	0	18	0	23	0	22	0	18	0	15	0	9	0	13	0	19	0	22	0	13	0	2	0	10	0	3	0	22	0
	19	0	44	0	16	0	3	0	27	0	39	0	9	0	28	0	14	0	88	0	13	0	60	0	16	0	9	0	0	0	3	0	32	0	22	0
	71	0	31	0	30	0	16	0	36	0	19	0	4	0	13	0	2	0	16	0	3	0	46	0	5	0	8	0	6	0	3	0	12	0	25	0
	94	0	14	0	12	0	8	0	65	0	15	0	24	0	9	0	23	0	48	1	6	0	19	0	7	0	18	0	7	0	8	0	10	0	38	0
	47	0	17	0	5	0	20	0	22	0	1	0	10	0	3	0	15	0	15	0	32	0	20	0	80	0	1	0	4	0	93	0	17	0	7	0
	31	0	29	0	9	0	6	0	26	0	34	0	4	0	13	0	12	0	111	0	290	0	20	0	6	0	10	1	5	1	1	0	5	0	7	0
	59	10	32	10	8	0	6	0	10	0	41	0	326	0	20	0	15	0	41	6	20	0	10	1	43	0	4	0	272	1	54	0	13	0	6	0
	21	13	32	13	60	0	10	2	20	0	16	0	7	0	19	0	6	0	34	11	15	13	175	0	44	4	7	0	6	1	13	0	51	0	17	0
	61	12	32	12	15	0	18	12	26	0	14	0	23	14	14	0	10	2	13	7	20	10	21	0	7	5	2	0	6	14	1	0	4	0	5	13
	39	10	53	10	27	0	13	11	23	0	13	0	9	11	2	0	4	1	21	56	16	8	34	0	8	9	21	0	5	14	1	2	34	12	8	15
	19	66	35	66	24	1	30	10	73	9	35	0	8	29	13	0	8	3	12	13	18	8	16	10	88	12	28	0	1	5	3	0	7	8	4	11
	73	83	18	83	9	12	8	9	52	17	55	12	13	27	26	0	8	72	16	49	32	8	24	12	17	16	8	4	4	11	39	7	19	7	51	25

## Sheet: Fig.5-C
	Unrefined	Refined
	2.47	2559
	5227	5.24
	4781	4.81
	2626	2834
	5654	5772
	5139	5094
	4867	4921
	5919	6024
	2938	3.1
	2771	2876
	2528	2547
	5085	5198
	5066	5175
	2647	2642
	5467	5581
	5.87	5905
	5485	5492
	5683	5637
	5619	5636
	5424	5454
	5516	5548
	5198	5257
	4407	4581
	5774	3772
	4482	4502
	3878	3852
	4344	4482
	4146	4.26
	4.7	4866
	4693	4.78
	4281	4404
	4046	4099
	5.4	5542
	5018	5103
	4825	4844
	5827	5909
	3641	3.89
	5544	5.62
	5915	5932
	4612	4753
	4719	4806
	5581	5625
	5332	5392
	4733	4.85
	4934	5024
	5687	5803
	5.82	5868
	5689	5723
	5.85	5974
	2185	2194
	3962	3946
	4336	4384
	5512	5537
	4512	4514
	2161	2407
	1496	1519
	2606	2.63
	4.49	4592
	1441	1466
	5224	5.28
	5036	5157
	5282	5337
	5433	5464
	5443	5437
	4601	4.6
	4372	4448
	5307	5403
	5.59	5645
	5953	5998
	4.54	4706
	4506	4579
	1.48	1.5
	5.89	5951
	5917	5979
	2148	2235
	2381	2368
	5432	5496
	4283	4464
	5039	5098
	5453	5516
	4046	4127
	5859	5934
	4558	4673
	3.92	3999
	2309	2371
	5712	5767
	2709	2821
	5792	5781
	5292	5279
	5.28	5544
	4.29	4337
	5731	5758
	4311	4595
	3171	3422
	5.55	5683
	5845	5996
	3634	3592
	3287	3263
	3613	3611
	4419	4422
	3317	3291
	5892	5839
	3568	3631
	4733	4763
	3522	3.56
	4025	3.91
	3.1	3091
	4479	4.45
	4501	4.45
	5572	5564
	3985	4039
	3028	2.93
	2027	2102
	5428	5.45
	3259	3226
	2497	2517
	2286	2235
	4075	4105
	4922	5.09
	4628	4.67
	4339	4.37
	1.56	1602
	4.93	4915
	3.74	3.81
	4646	4595
	2675	2698
	4412	4449
	1573	1635
	4374	4415
	4565	4482
	1787	1.89
	3569	3.62
	3515	3572
	5558	5539
	4845	4862
	4438	4398
	1243	1305
	4701	4728
	5.99	6002
	2842	2864
	5343	5377
	5393	5393
	4306	4354
	5277	5296
	5706	5678
	5449	5462
	5703	5757
	4422	4471
	5889	5901
	5899	5972
	4976	4.94
	4492	4488
	5525	5545
	4535	4549
	2874	2878
	2919	2912
	4113	4246
	2249	2289
	4.88	4.96
	4031	3972
	4975	5077
	2364	2359
	4601	4665
	5372	5416
	4231	4334
	1293	1.36
	1643	1697
	2232	2262
	4317	4313
	0.898	1002
	5515	5521
	3607	3639
	1774	1773
	4465	4439
	4019	4028
	4047	4213
	5806	5891
	5417	5308
	4488	4.46
	5141	4045

## Sheet: Fig.6
	Membrane		T1	T5	T10	T20	T50	T100		ZDOCK-avg		T1	T5	T10	T20	T50	T100
	Bound	2bs2	0	0	0	0	0	0		Bound	2bs2	0	0	0	0	0	0
	Bound	2vpz	0	0	0	0	0	1		Bound	2vpz	0	0	0	0	0	0
	Bound	4huq	1	1	1	1	1	1		Bound	4huq	1	3	5	9	11	12
	0.673	3x29	0	1	3	4	6	6		0.673	3x29	0	0	0	0	0	1
	0.716	2r6g-peri	0	1	1	1	1	1		0.716	2r6g-peri	0	0	0	0	1	2
	1.363	2r6g-cyto	0	1	1	1	1	1		1.363	2r6g-cyto	0	2	3	6	7	9
	2.588	2hi7	1	1	1	1	1	1		2.588	2hi7	0	0	0	0	0	1
	0.361	2hdi	0	0	0	2	2	2		0.361	2hdi	1	5	6	9	17	21
	0.867	2gsk	0	1	1	1	1	1		0.867	2gsk	0	0	0	0	0	0
	1.065	3csl	1	1	1	1	1	1		1.065	3csl	1	1	4	4	5	6
	1.182	5d0o	0	0	0	1	1	1		1.182	5d0o	0	0	0	0	0	0
	3.422	3v8x	0	0	0	0	0	0		3.422	3v8x	1	1	1	1	1	2
	0.638	1k4c	0	1	3	3	6	9		0.638	1k4c	1	3	3	5	13	20
	0.982	3wxw	1	1	3	4	5	5		0.982	3wxw	0	1	3	3	4	5
	1.26	3p0g	1	3	5	10	21	21		1.26	3p0g	0	0	0	0	0	0
	1.475	5fxb	0	2	2	2	3	3		1.475	5fxb	0	0	0	0	0	0
	2.335	4m48	0	0	0	0	1	6		2.335	4m48	0	0	0	0	0	0
	3	1ots	0	0	0	0	1	1		3	1ots	0	0	0	0	0	0

## Sheet: Fig.S2-A
	Unrefined	Refined
	4405	4643
	4.5	4604
	4889	5.02
	5327	5381
	1316	1682
	4848	4988
	4487	4450
	1857	2015
	4350	4329
	1664	1811
	1936	1986
	1398	1480
	2410	2472
	5628	5673
	3545	3614
	4456	4546
	5852	5895
	2964	3106
	5551	5566
	4940	5008
	5375	5520
	5667	5878
	6525	6501
	5926	5936
	2308	2401
	5603	5657
	4734	4795
	4654	4670
	4261	4298
	5975	6001
	3290	3345
	6483	6493
	4463	4552
	5560	5572
	6064	6207
	2497	2881
	5437	5438
	6135	6157
	5651	5677
	5224	5305
	5475	5512
	4605	4671
	6141	6101
	4788	4861
	5817	5833
	4726	4847
	5866	5952
	4846	5013
	6189	6327
	5395	5488
	6092	6176
	5836	5.95
	4811	4.94
	4133	4245
	4481	4541
	1944	1987
	5176	5299
	4151	4276
	5755	5803
	2697	2744
	6008	6114
	2679	2688
	3.06	3135
	1943	1977
	2875	2898
	1956	1956
	5493	5512
	5586	5.7
	2461	2504
	5.08	5359
	5054	5057
	3320	3424
	5613	5672
	3464	3629
	3204	3472
	5357	5464
	6186	6273
	6125	6243
	6451	6536
	3157	3247
	5948	6113
	6321	6422
	5582	5849
	3313	3421
	4863	4998
	6218	6295
	5584	5644
	5551	5635
	5934	6025
	6020	6093
	6349	6368
	4041	4241
	4018	4171
	5244	5427
	3836	3961
	5088	5194
	4417	4594
	4845	4931
	3054	3161
	4587	4770
	2434	2688
	5834	5998
	3831	4029
	2255	2402
	2644	2809
	6003	6681
	5250	5652
	4727	5093
	4772	5112
	3193	3315
	3815	3923
	6008	6016
	2258	2368
	4956	5143
	3852	4025
	4925	5014
	5592	5737
	3457	3504
	3471	3572
	5043	5179
	4538	4812
	5775	5989
	2799	2882
	4929	5245
	3769	3822
	3967	4046
	3844	4026
	4865	4964
	4671	4783
	4296	4433
	4952	4959
	5216	5307
	4070	4189
	5412	5501
	5400	5556
	4837	5013
	5034	5214
	4314	4504
	4991	5118
	5684	5758
	4444	4574
	6169	6312
	6712	6748
	6348	6447
	6038	6139
	5711	5828
	6609	6711
	5538	5555
	6389	6472
	6267	6332
	6448	6517
	4741	4818
	5204	5303
	5081	5114
	5284	5397
	6620	6702
	6403	6516
	5344	5485
	6330	6369
	6933	6969
	6667	6779
	5604	5693
	6768	6823
	5903	5881
	6008	6128
	5500	5553
	5279	5401
	5029	5056
	3638	3683
	5136	5177
	5635	5651
	5965	6136
	3228	3255
	5956	5967
	3782	3810
	4574	4551
	3289	3332
	5100	5189
	5235	5353
	5562	5861
	6691	6823
	4597	4826
	6359	6525

## Sheet: Fig.S2-B
	Unrefined	Refined
	0	0
	0.27027	0.027027
	0.027027	0.027027
	0.135135	0.148649
	0.77305	0.77305
	0.248227	0.276596
	0.186667	0.186667
	0.64	0.533333
	0.133333	0.146667
	0.666667	0.64
	0.426667	0.453333
	0.626667	0.706667
	0.413333	0.346667
	0.04	0.04
	0.173333	0.133333
	0.106195	0.188496
	0.247788	0.238938
	0.42029	0.413043
	0.268116	0.23913
	0.195652	0.166667
	0.285714	0.285714
	0.214286	0.166667
	0.285714	0.261905
	0.142857	0.142857
	0.214286	0.309524
	0.409639	0.361446
	0.0722892	0.0843373
	0.156627	0.13253
	0.228916	0.204819
	0.180723	0.180723
	0.12963	0.0925926
	0.240741	0.240741
	0.111111	0.0925926
	0.111111	0.111111
	0.037037	0.0185185
	0.130769	0.115385
	0.454545	0.443182
	0.106061	0.106061
	0.106061	0.0606061
	0.0909091	0.0606061
	0.106061	0.0909091
	0.121212	0.0757576
	0.151515	0.106061
	0.0151515	0.0454545
	0.136364	0.0909091
	0.106061	0.0757576
	0.136364	0.106061
	0.030303	0.030303
	0.0757576	0.0909091
	0.0454545	0.0454545
	0.0909091	0.0606061
	0.151515	0.0909091
	0.0454545	0.0606061
	0.0909091	0.0606061
	0.181818	0.166667
	0.19697	0.166667
	0.712121	0.712121
	0.030303	0.0454545
	0.181818	0.151515
	0.0909091	0.0757576
	0.439394	0.409091
	0.0151515	0.0151515
	0.318182	0.348485
	0.348485	0.287879
	0.69697	0.757576
	0.515152	0.5
	0.590909	0.606061
	0.0151515	0.030303
	0.0454545	0.030303
	0.439394	0.469697
	0.0757576	0.0606061
	0.227273	0.19697
	0.596491	0.508772
	0.0701754	0.0701754
	0.526316	0.561404
	0.578947	0.54386
	0	0.0175439
	0.105263	0.0526316
	0	0
	0.0877193	0.0701754
	0.403509	0.473684
	0	0
	0.0350877	0.0350877
	0.0701754	0.0701754
	0.263158	0.280702
	0.157895	0.140351
	0.0175439	0.0175439
	0.0701754	0.0877193
	0.192982	0.263158
	0.192982	0.210526
	0.0175439	0.0701754
	0	0
	0.352941	0.313725
	0.333333	0.313725
	0.254902	0.254902
	0.490196	0.509804
	0.254902	0.27451
	0.254902	0.254902
	0.235294	0.254902
	0.490196	0.45098
	0.176471	0
	0.431373	0.392157
	0.176471	0.176471
	0.352941	0.254902
	0.568627	0.470588
	0.54902	0.490196
	0.0392157	0
	0.294118	0.215686
	0.333333	0.27451
	0.313725	0.254902
	0.490196	0.490196
	0.352941	0.294118
	0.0588235	0.0784314
	0.568627	0.509804
	0.27451	0.254902
	0.333333	0.372549
	0.156863	0.156863
	0.0588235	0.0392157
	0.254902	0.333333
	0.352941	0.294118
	0.156863	0.196078
	0.333333	0.254902
	0.137255	0.137255
	0.568627	0.568627
	0.196078	0.176471
	0.333333	0.352941
	0.333333	0.294118
	0.333333	0.27451
	0.117647	0.117647
	0.235294	0.215686
	0.313725	0.352941
	0.215686	0.156863
	0.137255	0.156863
	0.235294	0.215686
	0.155963	0.12844
	0.146789	0.110092
	0.174312	0.146789
	0.165138	0.146789
	0.165138	0.146789
	0.146789	0.137615
	0.0733945	0.0733945
	0.110092	0.137615
	0.119266	0.0825688
	0.0642202	0.0550459
	0.0458716	0.0366972
	0.0366972	0.0366972
	0.155963	0.119266
	0.110092	0.0825688
	0.0917431	0.0917431
	0.0183486	0.0183486
	0.137615	0.100917
	0.0733945	0.0550459
	0.0642202	0.0550459
	0.0825688	0.110092
	0.155963	0.0825688
	0.0366972	0.0275229
	0.0275229	0.0183486
	0.0825688	0.0825688
	0.0917431	0.0917431
	0.0238095	0.0238095
	0.0238095	0.0238095
	0.047619	0.047619
	0.0238095	0.0238095
	0.119048	0.119048
	0.261905	0.190476
	0.047619	0.0238095
	0.119048	0.142857
	0.0238095	0.119048
	0.452381	0.452381
	0.119048	0.0952381
	0.0952381	0.119048
	0.0714286	0.047619
	0.52381	0.547619
	0.047619	0.047619
	0.309524	0.285714
	0.333333	0.309524
	0.428571	0.47619
	0.0952381	0.0952381
	0.190476	0.166667
	0.184211	0.131579
	0.0789474	0.0263158
	0.447368	0.368421
	0.210526	0.105263

## Sheet: Fig.S3
	ZDOCK-max		T1	T5	T10	T20	T50	T100		ZDOCK-avg		T1	T5	T10	T20	T50	T100
	Bound	2bs2	0	0	0	0	0	0		Bound	2bs2	0	0	0	0	0	0
	Bound	2vpz	0	0	0	0	0	0		Bound	2vpz	0	0	0	0	0	0
	Bound	4huq	1	4	6	8	11	12		Bound	4huq	1	3	5	9	11	12
	0.673	3x29	0	0	0	0	0	0		0.673	3x29	0	0	0	0	0	1
	0.716	2r6g-peri	0	2	2	2	3	3		0.716	2r6g-peri	0	0	0	0	1	2
	1.363	2r6g-cyto	0	0	0	0	0	0		1.363	2r6g-cyto	0	2	3	6	7	9
	2.588	2hi7	0	0	0	2	3	3		2.588	2hi7	0	0	0	0	0	1
	0.361	2hdi	0	0	0	0	0	0		0.361	2hdi	1	5	6	9	17	21
	0.867	2gsk	0	0	0	0	0	0		0.867	2gsk	0	0	0	0	0	0
	1.065	3csl	0	0	0	0	0	0		1.065	3csl	1	1	4	4	5	6
	1.182	5d0o	0	0	0	0	0	0		1.182	5d0o	0	0	0	0	0	0
	3.422	3v8x	0	0	0	0	0	0		3.422	3v8x	1	1	1	1	1	2
	0.638	1k4c	0	0	0	0	0	0		0.638	1k4c	1	3	3	5	13	20
	0.982	3wxw	0	0	0	0	0	0		0.982	3wxw	0	1	3	3	4	5
	1.26	3p0g	0	0	0	0	0	0		1.26	3p0g	0	0	0	0	0	0
	1.475	5fxb	0	0	0	0	0	0		1.475	5fxb	0	0	0	0	0	0
	2.335	4m48	0	0	0	0	0	0		2.335	4m48	0	0	0	0	0	0
	3	1ots	0	0	0	0	0	0		3	1ots	0	0	0	0	0	0
	ZDOCK-min		T1	T5	T10	T20	T50	T100		Blind		T1	T5	T10	T20	T50	T100
	Bound	2bs2	0	0	0	0	0	0		Bound	2bs2	0	0	0	0	0	0
	Bound	2vpz	0	0	0	0	0	0		Bound	2vpz	0	0	0	0	0	0
	Bound	4huq	1	2	3	4	6	8		Bound	4huq	1	2	2	2	2	2
	0.673	3x29	0	0	0	0	0	0		0.673	3x29	0	0	0	0	0	0
	0.716	2r6g-peri	0	1	1	1	3	4		0.716	2r6g-peri	0	0	0	0	1	1
	1.363	2r6g-cyto	1	3	4	6	10	13		1.363	2r6g-cyto	0	0	0	0	0	0
	2.588	2hi7	0	0	0	0	0	0		2.588	2hi7	0	0	0	0	0	0
	0.361	2hdi	1	4	6	8	10	18		0.361	2hdi	0	0	0	0	0	1
	0.867	2gsk	0	0	0	0	0	0		0.867	2gsk	0	0	0	0	0	0
	1.065	3csl	0	0	0	1	3	5		1.065	3csl	0	0	0	0	0	0
	1.182	5d0o	0	0	0	0	0	0		1.182	5d0o	0	0	0	0	0	0
	3.422	3v8x	1	1	1	2	2	2		3.422	3v8x	0	0	0	0	0	0
	0.638	1k4c	0	0	0	0	3	6		0.638	1k4c	0	0	0	0	0	1
	0.982	3wxw	0	0	0	0	0	0		0.982	3wxw	0	0	0	0	0	0
	1.26	3p0g	0	0	0	0	0	0		1.26	3p0g	0	0	0	0	0	0
	1.475	5fxb	0	0	0	0	0	0		1.475	5fxb	0	0	0	0	0	0
	2.335	4m48	0	0	0	0	0	0		2.335	4m48	0	0	0	0	0	0
	3	1ots	0	0	0	0	0	0		3	1ots	0	0	0	0	0	0

## Sheet: Fig.S4
	Membrane		T1	T5	T10	T20	T50	T100		Membrane-rst		T1	T5	T10	T20	T50	T100
	Bound	2bs2	0	0	0	0	0	0		Bound	2bs2	0	0	0	0	0	0
	Bound	2vpz	0	0	0	0	0	1		Bound	2vpz	0	0	0	0	0	0
	Bound	4huq	1	1	1	1	1	1		Bound	4huq	1	2	2	2	2	2
	0.673	3x29	0	1	3	4	6	6		0.673	3x29	1	3	5	6	7	7
	0.716	2r6g-peri	0	1	1	1	1	1		0.716	2r6g-peri	1	1	1	1	1	1
	1.363	2r6g-cyto	0	1	1	1	1	1		1.363	2r6g-cyto	0	1	1	1	1	1
	2.588	2hi7	1	1	1	1	1	1		2.588	2hi7	0	2	2	2	3	4
	0.361	2hdi	0	0	0	2	2	2		0.361	2hdi	0	0	1	1	2	2
	0.867	2gsk	0	1	1	1	1	1		0.867	2gsk	0	1	2	2	2	2
	1.065	3csl	1	1	1	1	1	1		1.065	3csl	0	0	1	1	1	1
	1.182	5d0o	0	0	0	1	1	1		1.182	5d0o	0	1	1	1	3	3
	3.422	3v8x	0	0	0	0	0	0		3.422	3v8x	0	0	0	0	0	0

## Sheet: ANM
	Membrane ANM ligand		T1	T5	T10	T20	T50	T100	T200	T400	TOTAL
	Bound	4huq	1	3	3	3	3	3	5	7	9
	0.867	2gsk	0	1	1	2	2	2	2	3	3
	2.335	4m48	0	0	0	0	0	5	13	15	17
	Membrane		T1	T5	T10	T20	T50	T100	T200	T400	TOTAL
	Bound	4huq	1	1	1	1	1	1	1	1	1
	0.867	2gsk	0	1	2	2	2	2	2	2	2
	2.335	4m48	0	0	0	0	0	5	9	13	13
